# Supplementary material for: The human posterior parietal cortices orthogonalize the representation of different streams of information concurrently coded in visual working memory
Source: PLoS Biol. 2024 Nov 21;22(11):e3002915. doi: 10.1371/journal.pbio.3002915 (PMC11620661; doi:10.1371/journal.pbio.3002915)
Supplement: S1 Data — (XLSX) [file pbio.3002915.s014.xlsx]

## Sheet: Figure 1
		S1	S2	S3	S4	S6	S7	S9	S10	S11	S13	S14	S15	S16	S17
Figure 1E
V1	Within	0.55804	0.70089	0.55952	0.49107	0.50298	0.53869	0.53125	0.67113	0.66071	0.7872	0.5744	0.57589	0.52381	0.56399
V1	Cross	0.50298	0.56548	0.60863	0.48363	0.49554	0.51637	0.58036	0.55506	0.54911	0.65625	0.50744	0.47024	0.53571	0.5625
V2	Within	0.54911	0.62946	0.58036	0.51488	0.59375	0.60417	0.5625	0.67113	0.59524	0.74702	0.56696	0.52083	0.56399	0.63244
V2	Cross	0.51339	0.55655	0.59077	0.47768	0.51786	0.52232	0.51786	0.59673	0.54018	0.70536	0.52232	0.49851	0.49702	0.59821
V3	Within	0.60417	0.56548	0.56845	0.51637	0.53423	0.58333	0.58185	0.64137	0.62946	0.73065	0.4881	0.52083	0.55357	0.61905
V3	Cross	0.50595	0.51637	0.55208	0.52976	0.51786	0.53274	0.50149	0.58333	0.49107	0.66369	0.49851	0.48065	0.52827	0.56548
V4	Within	0.54464	0.57738	0.51339	0.5119	0.54613	0.47024	0.51637	0.69494	0.50298	0.74554	0.5253	0.55506	0.5372	0.5744
V4	Cross	0.51786	0.52083	0.57589	0.51786	0.50298	0.51339	0.53423	0.62202	0.48958	0.66369	0.51488	0.47619	0.50893	0.50744
LOT	Within	0.55506	0.62351	0.62054	0.47173	0.42113	0.53869	0.54315	0.74256	0.56845	0.70833	0.48958	0.59375	0.72024	0.67411
LOT	Cross	0.50893	0.60565	0.57887	0.54315	0.49554	0.61161	0.46429	0.6756	0.51786	0.62649	0.5	0.51637	0.59375	0.60863
VOT	Within	0.71577	0.76339	0.60268	0.48512	0.52381	0.55655	0.57589	0.73214	0.52381	0.80506	0.56548	0.5506	0.65774	0.57292
VOT	Cross	0.56101	0.7128	0.64286	0.52827	0.5372	0.54464	0.47321	0.63542	0.51488	0.70387	0.55952	0.50744	0.57292	0.5744
V3a	Within	0.45387	0.57589	0.58482	0.50744	0.48958	0.49107	0.55357	0.59673	0.56696	0.74851	0.51786	0.47024	0.66518	0.59077
V3a	Cross	0.4881	0.5997	0.55952	0.50149	0.54911	0.49554	0.47321	0.57143	0.49256	0.7247	0.52976	0.48661	0.62946	0.5119
V3b	Within	0.64286	0.625	0.56101	0.54762	0.47917	0.58185	0.51488	0.6875	0.58929	0.70089	0.46875	0.51786	0.56994	0.61458
V3b	Cross	0.53571	0.54911	0.56994	0.50446	0.46429	0.59226	0.52976	0.63988	0.52827	0.59226	0.47917	0.49702	0.51488	0.57738
IPS0	Within	0.50893	0.60863	0.5997	0.6369	0.53423	0.5372	0.52827	0.6756	0.60119	0.64583	0.54167	0.43452	0.70387	0.64137
IPS0	Cross	0.55506	0.61012	0.54613	0.55804	0.4881	0.57738	0.50446	0.65179	0.49107	0.64583	0.4881	0.52381	0.63095	0.61012
IPS1	Within	0.66518	0.66667	0.51339	0.52232	0.51637	0.52827	0.64732	0.77083	0.56101	0.81845	0.53571	0.43899	0.70685	0.59226
IPS1	Cross	0.58482	0.74554	0.56101	0.51488	0.45387	0.60863	0.48363	0.65476	0.48661	0.73512	0.52679	0.57589	0.71577	0.6131
IPS2	Within	0.62649	0.54018	0.54167	0.59524	0.58482	0.43601	0.54167	0.68155	0.49107	0.80655	0.51488	0.49256	0.7381	0.58333
IPS2	Cross	0.68006	0.71131	0.60119	0.45833	0.51042	0.53274	0.63839	0.6875	0.52232	0.65923	0.5625	0.50893	0.73363	0.53869
IPS3	Within	0.66369	0.6369	0.54167	0.55952	0.43006	0.50149	0.48214	0.81399	0.56696	0.66071	0.52679	0.5119	0.77827	0.62202
IPS3	Cross	0.61012	0.58036	0.62202	0.46429	0.52083	0.59375	0.59673	0.70089	0.53571	0.63244	0.59375	0.54762	0.77679	0.5878
IPS4	Within	0.57738	0.62054	0.58185	0.49256	0.48661	0.51488	0.46429	0.69494	0.49405	0.56101	0.52827	0.55506	0.75744	0.55655
IPS4	Cross	0.58185	0.72024	0.60863	0.50446	0.51042	0.50893	0.48214	0.64286	0.48958	0.56101	0.54167	0.50149	0.77083	0.51935
Figure 1F
V1-V4	Within	0.56399	0.6183	0.55543	0.50856	0.54427	0.54911	0.54799	0.66964	0.5971	0.7526	0.53869	0.54315	0.54464	0.59747
V1-V4	Cross	0.51004	0.53981	0.58185	0.50223	0.50856	0.52121	0.53348	0.58929	0.51749	0.67225	0.51079	0.4814	0.51749	0.55841
LOT/VOT	Within	0.63542	0.69345	0.61161	0.47842	0.47247	0.54762	0.55952	0.73735	0.54613	0.7567	0.52753	0.57217	0.68899	0.62351
LOT/VOT	Cross	0.53497	0.65923	0.61086	0.53571	0.51637	0.57812	0.46875	0.65551	0.51637	0.66518	0.52976	0.5119	0.58333	0.59152
IPS2-IPS4	Within	0.62252	0.59921	0.55506	0.54911	0.5005	0.48413	0.49603	0.73016	0.51736	0.67609	0.52331	0.51984	0.75794	0.5873
IPS2-IPS4	Cross	0.62401	0.67063	0.61062	0.47569	0.51389	0.54514	0.57242	0.67708	0.51587	0.61756	0.56597	0.51935	0.76042	0.54861
Figure 1H
V1	Within	0.56771	0.70759	0.51488	0.56101	0.5372	0.59524	0.50223	0.60789	0.65476	0.71205	0.49702	0.50521	0.60863	0.57515
V1	Cross	0.55134	0.51116	0.52679	0.48065	0.52827	0.53795	0.48958	0.51711	0.53571	0.52009	0.49405	0.47917	0.53497	0.53199
V2	Within	0.59598	0.66741	0.4747	0.55804	0.52902	0.61905	0.55804	0.63765	0.62649	0.71726	0.48289	0.51637	0.64062	0.61235
V2	Cross	0.50818	0.54018	0.50967	0.51488	0.51339	0.52976	0.50967	0.52232	0.50744	0.50595	0.48214	0.50372	0.53943	0.54911
V3	Within	0.61161	0.6622	0.48958	0.53348	0.48438	0.59821	0.54092	0.6436	0.52307	0.7314	0.42113	0.53869	0.63244	0.64137
V3	Cross	0.51562	0.52976	0.52307	0.50893	0.47173	0.5	0.51042	0.51042	0.48661	0.51562	0.50446	0.48884	0.55506	0.56027
V4	Within	0.57887	0.65625	0.41295	0.58036	0.49033	0.54911	0.48437	0.60789	0.45536	0.68229	0.40699	0.56622	0.53497	0.52976
V4	Cross	0.52083	0.5253	0.49702	0.51711	0.52307	0.49702	0.50223	0.47917	0.52604	0.52083	0.53646	0.49702	0.54315	0.51488
LOT	Within	0.61086	0.64955	0.56473	0.54688	0.43676	0.58333	0.57664	0.72991	0.60119	0.70089	0.50521	0.57515	0.75595	0.67039
LOT	Cross	0.52679	0.52827	0.55432	0.53348	0.5119	0.55655	0.50372	0.51935	0.5439	0.5625	0.4881	0.50521	0.61607	0.61235
VOT	Within	0.69866	0.74926	0.49926	0.5372	0.4881	0.65327	0.46057	0.68452	0.5253	0.77455	0.54018	0.50744	0.7247	0.51265
VOT	Cross	0.53199	0.51786	0.52827	0.54985	0.52009	0.54836	0.50521	0.54911	0.54539	0.56994	0.5372	0.46503	0.5692	0.52679
V3a	Within	0.55878	0.61384	0.51116	0.44717	0.43378	0.59821	0.48363	0.61384	0.50372	0.75074	0.54464	0.50149	0.72693	0.54985
V3a	Cross	0.53125	0.55208	0.53869	0.48958	0.52976	0.49107	0.52158	0.46875	0.52679	0.52753	0.51116	0.4881	0.59524	0.58929
V3b	Within	0.67113	0.60714	0.52902	0.50893	0.46131	0.60491	0.54762	0.63095	0.54018	0.64211	0.48735	0.48363	0.60342	0.62574
V3b	Cross	0.5119	0.52158	0.5	0.50298	0.5186	0.56845	0.53199	0.53051	0.47842	0.51786	0.48438	0.52158	0.54613	0.55952
IPS0	Within	0.57143	0.58259	0.57515	0.61905	0.48735	0.62277	0.43229	0.66518	0.59821	0.64137	0.64137	0.45982	0.74777	0.61682
IPS0	Cross	0.56473	0.54241	0.5439	0.55729	0.51488	0.54241	0.5067	0.59003	0.5119	0.56845	0.51116	0.50372	0.61086	0.57143
IPS1	Within	0.65551	0.66815	0.50372	0.56027	0.52455	0.60938	0.55878	0.79762	0.55729	0.81101	0.57292	0.46205	0.72396	0.64286
IPS1	Cross	0.62872	0.58631	0.51711	0.51711	0.5558	0.54464	0.52307	0.70461	0.52009	0.70387	0.55804	0.52232	0.7061	0.56696
IPS2	Within	0.6942	0.50967	0.5744	0.55357	0.53348	0.48586	0.51637	0.73363	0.51339	0.79613	0.51488	0.47545	0.75149	0.53869
IPS2	Cross	0.66741	0.54241	0.51935	0.51488	0.51116	0.55432	0.57812	0.59821	0.48065	0.67932	0.48661	0.50893	0.74479	0.56771
IPS3	Within	0.63839	0.6131	0.62054	0.53869	0.51711	0.49777	0.51042	0.80134	0.58557	0.7128	0.50298	0.5253	0.77009	0.5744
IPS3	Cross	0.61533	0.57217	0.5506	0.58929	0.53795	0.48661	0.59673	0.68378	0.54241	0.6064	0.4561	0.48586	0.67634	0.5506
IPS4	Within	0.6131	0.61235	0.61235	0.52455	0.51265	0.56696	0.49107	0.69717	0.51339	0.54092	0.47545	0.46503	0.70908	0.5625
IPS4	Cross	0.62351	0.54762	0.56473	0.5186	0.51414	0.56399	0.57068	0.69122	0.49182	0.56027	0.49554	0.4881	0.6317	0.5506
Figure 1I
V1-V4	Within	0.58854	0.67336	0.47303	0.55822	0.51023	0.5904	0.52139	0.62426	0.56492	0.71075	0.45201	0.53162	0.60417	0.58966
V1-V4	Cross	0.524	0.5266	0.51414	0.50539	0.50911	0.51618	0.50298	0.50725	0.51395	0.51562	0.50428	0.49219	0.54315	0.53906
LOT/VOT	Within	0.65476	0.6994	0.53199	0.54204	0.46243	0.6183	0.5186	0.70722	0.56324	0.73772	0.52269	0.54129	0.74033	0.59152
LOT/VOT	Cross	0.52939	0.52307	0.54129	0.54167	0.516	0.55246	0.50446	0.53423	0.54464	0.56622	0.51265	0.48512	0.59263	0.56957
IPS2-IPS4	Within	0.64856	0.57837	0.60243	0.53894	0.52108	0.51687	0.50595	0.74405	0.53745	0.68328	0.49777	0.48859	0.74355	0.55853
IPS2-IPS4	Cross	0.63542	0.55407	0.54489	0.54092	0.52108	0.53497	0.58185	0.65774	0.50496	0.61533	0.47941	0.4943	0.68428	0.5563
Figure 1J
V1	Within	0.62687	0.13628	0.32706	-0.23621	0.34523	0.46334	-0.12719	0.20896	0.43608	0.2453	-0.07268	-0.25438	0.427	0.39066
V1	Cross	0.033613	0.7395	1.2269	-0.18487	-0.05042	0.18487	0.90756	0.62185	0.55462	1.7647	0.084034	-0.33613	0.40336	0.70588
V2	Within	0.092715	0.45515	0.10957	0.16857	0.15172	0.33715	0.10957	0.25286	0.084287	0.067429	-0.20229	0.042143	0.44672	0.55629
V2	Cross	0.14078	0.59441	0.95419	-0.23464	0.18771	0.23464	0.18771	1.0168	0.42235	2.1587	0.23464	-0.015642	-0.031285	1.0324
V3	Within	0.20792	0.39604	0.30693	0.11881	-0.37624	0	0.13861	0.13861	-0.17822	0.20792	0.059406	-0.14851	0.73267	0.80198
V3	Cross	0.073298	0.20157	0.64136	0.36649	0.2199	0.40314	0.018325	1.0262	-0.10995	2.0157	-0.018325	-0.23822	0.34817	0.80628
V4	Within	0.54444	0.66111	-0.077778	0.44722	0.60278	-0.077778	0.058333	-0.54444	0.68056	0.54444	0.95278	-0.077778	1.1278	0.38889
V4	Cross	0.30657	0.35766	1.3029	0.30657	0.051095	0.22993	0.58759	2.0949	-0.17883	2.8102	0.25547	-0.40876	0.15328	0.12774
LOT	Within	0.24877	0.26259	0.50444	0.31096	0.11056	0.52517	0.034551	0.17966	0.4077	0.58045	-0.11056	0.048371	1.078	1.0434
LOT	Cross	0.098361	1.1639	0.86885	0.47541	-0.04918	1.2295	-0.39344	1.9344	0.19672	1.3934	0	0.18033	1.0328	1.1967
VOT	Within	0.33041	0.18441	0.29199	0.51482	0.20746	0.49945	0.053787	0.50714	0.46872	0.72228	0.38419	-0.36114	0.7146	0.27662
VOT	Cross	0.52372	1.8266	1.2263	0.2427	0.31934	0.38321	-0.22993	1.1624	0.12774	1.75	0.51095	0.063869	0.62591	0.63869
V3a	Within	0.5222	0.87034	0.64654	-0.17407	0.49734	-0.1492	0.36057	-0.5222	0.4476	0.46004	0.1865	-0.19893	1.5915	1.492
V3a	Cross	-0.20513	1.7179	1.0256	0.025641	0.84615	-0.076923	-0.46154	1.2308	-0.12821	3.8718	0.51282	-0.23077	2.2308	0.20513
V3b	Within	0.17666	0.32019	-1.6475e-15	0.044164	0.27603	1.0158	0.47476	0.45268	-0.32019	0.26498	-0.23186	0.32019	0.68454	0.88328
V3b	Cross	0.45405	0.62432	0.88919	0.056757	-0.45405	1.173	0.37838	1.7784	0.35946	1.173	-0.26486	-0.037838	0.18919	0.98378
IPS0	Within	0.71858	0.4708	0.48732	0.63599	0.16519	0.4708	0.074336	0.99941	0.13215	0.75988	0.12389	0.041298	1.2307	0.79292
IPS0	Cross	0.64348	1.287	0.53913	0.67826	-0.13913	0.90435	0.052174	1.7739	-0.10435	1.7043	-0.13913	0.27826	1.5304	1.287
IPS1	Within	1.0935	0.73318	0.14537	0.14537	0.47404	0.37923	0.19594	1.7381	0.17065	1.7318	0.493	0.18962	1.7508	0.56885
IPS1	Cross	0.8004	2.317	0.57573	0.14042	-0.43531	1.0251	-0.15446	1.4604	-0.12638	2.2187	0.25276	0.71615	2.0361	1.0672
IPS2	Within	1.9675	0.49844	0.22736	0.17489	0.13117	0.63835	0.91818	1.1543	-0.22736	2.1074	-0.1574	0.10493	2.877	0.79575
IPS2	Cross	2.147	2.5196	1.2066	-0.49683	0.12421	0.39037	1.6502	2.2357	0.26616	1.8986	0.74525	0.10646	2.7858	0.46134
IPS3	Within	1.1463	0.71738	0.50291	0.88748	0.37718	-0.13312	0.96144	1.8267	0.42155	1.0576	-0.43634	-0.14052	1.7528	0.50291
IPS3	Cross	1.1894	0.86797	1.318	-0.38576	0.22503	1.0126	1.0448	2.1699	0.38576	1.4305	1.0126	0.51435	2.9897	0.94834
IPS4	Within	1.9286	0.74357	1.0108	0.29046	0.22075	0.99917	1.1037	2.9859	-0.1278	0.94108	-0.06971	-0.18589	2.0564	0.79004
IPS4	Cross	1.2941	3.4824	1.7176	0.070588	0.16471	0.14118	-0.28235	2.2588	-0.16471	0.96471	0.65882	0.023529	4.2824	0.30588
Figure 1K
V1-V4	Within	0.36799	0.41214	0.16645	0.1246	0.18087	0.18068	0.044832	0.013996	0.25568	0.26627	0.1843	-0.10963	0.68354	0.53445
V1-V4	Cross	0.13857	0.47329	1.0313	0.063388	0.10207	0.26314	0.4253	1.1899	0.17205	2.1873	0.13896	-0.24969	0.21838	0.66808
LOT/VOT	Within	0.28959	0.2235	0.39821	0.41289	0.15901	0.51231	0.044169	0.3434	0.43821	0.65137	0.13682	-0.15639	0.89629	0.66003
LOT/VOT	Cross	0.31104	1.4953	1.0476	0.35906	0.13508	0.80636	-0.31168	1.5484	0.16223	1.5717	0.25547	0.1221	0.82935	0.9177
IPS2-IPS4	Within	1.6808	0.65313	0.58035	0.45094	0.24303	0.50147	0.99445	1.989	0.022131	1.3687	-0.22115	-0.073825	2.2287	0.69623
IPS2-IPS4	Cross	1.5435	2.29	1.4141	-0.27067	0.17131	0.51472	0.8042	2.2215	0.16241	1.4313	0.80557	0.21478	3.3526	0.57185

## Sheet: Figure 2
		S1	S2	S3	S4	S6	S7	S9	S10	S11	S13	S14	S15	S16	S17
Figure 2C - Left
V1-V4		90	88.728	11.748	1.5585e-13	56.758	54.349	1.8447e-13	89.273	62.601	83.789	67.5	82.663	62.18	45
LOT/VOT		90	81.687	79.176	3.2442e-13	45	11.357	1.5306e-13	89.276	70.354	84.295	2.1003e-13	40.133	90	72.138
IPS2-IPS4		22.461	3.1447e-14	8.4991e-14	21.8	8.4815e-14	8.4815e-15	7.6863e-15	52.052	26.701	13.028	4.8405e-14	25.437	17.494	20.167
Figure 2C - Right
V1-V4		73.354	71.528	81.527	75.09	75.259	75.443	79.43	62.976	76.018	61.119	73.312	73.944	73.852	69.351
LOT/VOT		62.39	60.335	61.173	68.484	69.816	75.054	67.676	47.585	64.371	56.786	68.453	61.015	52.354	62.135
IPS2-IPS4		6.7852e-14	3.8167e-14	8.4815e-15	5.1309e-14	7.6333e-14	5.0889e-14	4.2407e-14	5.513e-14	4.2407e-14	6.3611e-14	2.9685e-14	3.8587e-14	7.6753e-14	2.9685e-14
Figure 2D - Left
V1-V4		10.391	19.099	1.8703	8.0466	5.0146	9.1684	2.152e-14	27.953	15.861	45.937	9.961	6.3766	6.7126	16.05
LOT/VOT		22.233	30.592	17.205	3.1485	1.9296	1.2916	1.5158e-14	39.49	5.3106	41.243	7.9621e-14	14.33	31.264	17.035
IPS2-IPS4		2.364e-14	1.4032e-14	1.816e-14	31.676	2.9146e-14	4.9936e-15	1.5866e-14	36.183	21.322	19.97	7.5364e-15	13.855	1.5699e-13	6.8082
Figure 2D - Right
V1-V4		11.84	11.014	12.893	12.579	12.303	12.12	12.714	9.6838	11.687	8.6498	12.095	12.171	12.123	10.969
LOT/VOT		12.446	11.567	12.627	15.183	15.457	15.528	14.139	9.3361	13.857	10.477	14.632	13.005	10.578	12.788
IPS2-IPS4		1.4451e-14	1.4599e-14	3.9972e-15	1.3977e-14	1.4632e-14	2.6304e-14	1.2611e-14	1.9722e-14	2.5833e-14	1.2949e-14	8.9964e-15	1.9602e-14	6.7233e-15	7.2107e-15
Figure 2F - Left
V1-V4		74.975	85.399	6.3929e-13	29.333	22.5	59.58	15.914	82.596	32.993	90	1.4312e-13	12.074	52.54	59.869
LOT/VOT		78.108	86.068	5.2718	1.1959e-12	1.9719e-13	41.983	45	89.192	85.532	90	45	41.289	86.75	45
IPS2-IPS4		38.192	20.811	5.1532	9.1024e-14	1.6115e-13	1.6639e-13	1.0778e-13	52.826	8.3494	51.322	5.0889e-14	1.1047e-13	38.743	24.151
Figure 2F - Right
V1-V4		64.737	65.156	83.268	86.178	83.596	69.483	78.687	73.232	80.773	64.606	83.857	77.857	72.311	84.132
LOT/VOT		84.857	84.316	85.045	84.245	84.467	87.062	84.856	83.585	84.837	83.215	84.808	84.516	84.639	84.719
IPS2-IPS4		1.0178e-13	1.1874e-13	7.6545e-14	6.8063e-14	12.909	6.7852e-14	7.3358e-14	1.3594e-13	6.8272e-14	4.2407e-14	8.0574e-14	5.0889e-14	9.3716e-14	6.854e-14
Figure 2G - Left
V1-V4		13.655	31.077	7.6059	10.443	8.0384	15.876	8.3316	23.737	14.995	35.778	4.782	12.54	20.233	15.518
LOT/VOT		25.259	32.305	12.127	13.899	9.2366	18.196	11.165	34.419	10.518	39.513	7.4262	11.06	41.397	15.502
IPS2-IPS4		21.223	6.5094	14.001	9.8263	6.459	11.211	1.9313	35.14	17.804	29.774	5.6782	21.884	44.152	8.5059
Figure 2G - Right
V1-V4		11.51	10.459	12.65	12.292	12.301	11.662	12.02	10.487	11.731	9.6005	13.029	11.847	11.284	11.404
LOT/VOT		15.877	15.3	17.441	17.224	18.093	16.82	17.446	15.106	16.996	14.703	17.413	17.14	14.924	16.751
IPS2-IPS4		1.1411	1.2188	0.34778	1.2111	3.9002	1.0939	0.84749	0.76362	0.60845	0.54931	1.3561	1.1456	1.0396	1.4044

## Sheet: Figure 3
		S1	S2	S3	S4	s5	S6	S7	S8	S9	S10	S11	S12
Figure 3C
V1	Within	0.52604	0.57961	0.46131	0.46949	0.5625	0.49405	0.52381	0.47991	0.52381	0.58259	0.57515	0.50446
V1	Cross	0.55804	0.6131	0.54613	0.57664	0.48586	0.58854	0.57515	0.5067	0.56101	0.51935	0.5372	0.48958
V2	Within	0.53795	0.60938	0.48065	0.51935	0.6503	0.61235	0.60193	0.53423	0.58259	0.53274	0.52976	0.54167
V2	Cross	0.57887	0.62277	0.51339	0.5253	0.51935	0.62946	0.59375	0.52381	0.58408	0.47173	0.52902	0.54688
V3	Within	0.52232	0.6183	0.44866	0.53646	0.62946	0.64732	0.58036	0.55283	0.60938	0.58482	0.53199	0.47098
V3	Cross	0.55804	0.59375	0.46429	0.65774	0.52902	0.62946	0.54539	0.5	0.58854	0.47098	0.54167	0.47024
V4	Within	0.44122	0.56622	0.43527	0.54092	0.63244	0.50967	0.46205	0.56994	0.57143	0.46949	0.47024	0.44568
V4	Cross	0.5186	0.54688	0.53869	0.47098	0.4628	0.61012	0.47842	0.50298	0.53571	0.55134	0.4881	0.55729
LOT	Within	0.55432	0.68676	0.4747	0.57143	0.55804	0.62872	0.5744	0.58854	0.61235	0.52455	0.54613	0.50446
LOT	Cross	0.57366	0.60789	0.5253	0.6689	0.56696	0.69345	0.62798	0.55952	0.60268	0.45982	0.53199	0.51265
VOT	Within	0.45312	0.70833	0.47247	0.60938	0.64286	0.61458	0.56176	0.56845	0.65774	0.53199	0.58557	0.52976
VOT	Cross	0.52753	0.59375	0.54688	0.55878	0.54315	0.6369	0.56399	0.52827	0.64137	0.46875	0.5372	0.54018
V3a	Within	0.52902	0.5744	0.4256	0.53348	0.53646	0.57887	0.50595	0.53497	0.60119	0.58333	0.46875	0.52976
V3a	Cross	0.58333	0.61086	0.49554	0.49107	0.51414	0.61979	0.60491	0.51711	0.55729	0.44048	0.5067	0.52976
V3b	Within	0.50149	0.66592	0.45461	0.56771	0.5997	0.54762	0.5997	0.56845	0.61533	0.49851	0.51562	0.48884
V3b	Cross	0.5997	0.56324	0.50595	0.52753	0.50149	0.58929	0.52158	0.4814	0.61235	0.46949	0.52976	0.5372
IPS0	Within	0.56473	0.57812	0.40253	0.61161	0.60789	0.59524	0.59598	0.52679	0.5692	0.45089	0.54911	0.54315
IPS0	Cross	0.56696	0.54539	0.46131	0.64211	0.48884	0.5811	0.55952	0.60565	0.58631	0.47917	0.51042	0.50893
IPS1	Within	0.53571	0.62202	0.41815	0.69866	0.52679	0.62946	0.60565	0.61533	0.56324	0.49702	0.5625	0.51637
IPS1	Cross	0.48735	0.54241	0.47545	0.75	0.56622	0.67262	0.58482	0.57887	0.59524	0.50893	0.46949	0.43527
IPS2	Within	0.43527	0.56473	0.46057	0.6064	0.54985	0.6689	0.52307	0.60714	0.62202	0.49702	0.53869	0.45461
IPS2	Cross	0.55134	0.60863	0.55283	0.69866	0.50223	0.6942	0.53423	0.5506	0.52083	0.53646	0.53795	0.47693
IPS3	Within	0.43304	0.56771	0.43824	0.63542	0.55655	0.56548	0.59301	0.57961	0.46801	0.44792	0.65253	0.52827
IPS3	Cross	0.55357	0.54018	0.49628	0.57812	0.47247	0.64137	0.5558	0.53571	0.54911	0.45536	0.49107	0.45833
IPS4	Within	0.4561	0.53646	0.40253	0.61161	0.56399	0.64807	0.47173	0.58333	0.59598	0.53199	0.63393	0.42634
IPS4	Cross	0.54167	0.51637	0.56548	0.57292	0.54985	0.70089	0.61533	0.5811	0.54241	0.49628	0.52381	0.51786
Figure 3D
V1-V4	Within	0.50688	0.59338	0.45647	0.51656	0.61868	0.56585	0.54204	0.53423	0.5718	0.54241	0.52679	0.4907
V1-V4	Cross	0.55339	0.59412	0.51562	0.55766	0.49926	0.6144	0.54818	0.50837	0.56734	0.50335	0.524	0.516
LOT/VOT	Within	0.50372	0.69754	0.47359	0.5904	0.60045	0.62165	0.56808	0.5785	0.63504	0.52827	0.56585	0.51711
LOT/VOT	Cross	0.5506	0.60082	0.53609	0.61384	0.55506	0.66518	0.59598	0.5439	0.62202	0.46429	0.5346	0.52641
IPS2-IPS4	Within	0.44147	0.5563	0.43378	0.61781	0.5568	0.62748	0.52927	0.59003	0.562	0.49231	0.60838	0.46974
IPS2-IPS4	Cross	0.54886	0.55506	0.53819	0.61657	0.50818	0.67882	0.56845	0.5558	0.53745	0.49603	0.51761	0.48438
Figure 3E
V1	Within	0.67262	0.88244	0.70089	0.78199	0.48735	0.75149	0.94717	0.7753	0.83333	0.85417	0.84896	0.72619
V1	Cross	0.6503	0.86384	0.73661	0.69568	0.5692	0.75149	0.81771	0.70387	0.76265	0.82589	0.75149	0.64881
V2	Within	0.69494	0.92857	0.71801	0.83185	0.6183	0.82515	0.89881	0.74777	0.88988	0.87351	0.83036	0.78051
V2	Cross	0.68899	0.88244	0.80208	0.69048	0.6756	0.80283	0.85789	0.69717	0.8192	0.82887	0.72619	0.66964
V3	Within	0.61905	0.87798	0.80804	0.73586	0.61607	0.91146	0.8311	0.79018	0.85714	0.84152	0.82366	0.71205
V3	Cross	0.59003	0.88393	0.83259	0.6942	0.61458	0.80134	0.83631	0.76786	0.8244	0.76339	0.74851	0.66295
V4	Within	0.66964	0.88765	0.79241	0.75967	0.5439	0.81176	0.89732	0.71057	0.72842	0.6994	0.76935	0.76414
V4	Cross	0.64137	0.87798	0.79762	0.6994	0.53869	0.78051	0.83557	0.67708	0.75521	0.73363	0.65997	0.70238
LOT	Within	0.72024	0.79911	0.85268	0.75149	0.53348	0.8564	0.90104	0.78274	0.94643	0.72098	0.89509	0.83185
LOT	Cross	0.6942	0.76786	0.73065	0.61682	0.54539	0.8192	0.85714	0.69196	0.80729	0.7128	0.73661	0.85119
VOT	Within	0.76711	0.84077	0.89062	0.8125	0.55952	0.93378	0.93676	0.71503	0.87351	0.77307	0.85342	0.76562
VOT	Cross	0.69717	0.77009	0.78199	0.70685	0.59226	0.79688	0.90625	0.63244	0.77753	0.75149	0.77976	0.79315
V3a	Within	0.71057	0.74107	0.6622	0.62946	0.45461	0.74256	0.73735	0.67932	0.85193	0.70461	0.78125	0.6131
V3a	Cross	0.65402	0.82217	0.75521	0.52381	0.56548	0.81473	0.68527	0.64955	0.84747	0.70685	0.72991	0.62574
V3b	Within	0.74926	0.74628	0.73884	0.72991	0.51711	0.81771	0.8125	0.7381	0.82515	0.71429	0.78274	0.76265
V3b	Cross	0.68824	0.78348	0.78571	0.70238	0.48884	0.70015	0.77232	0.66964	0.79315	0.73289	0.74628	0.81473
IPS0	Within	0.70238	0.71131	0.5811	0.75595	0.49182	0.61086	0.81101	0.66369	0.73661	0.65774	0.71875	0.64955
IPS0	Cross	0.625	0.6875	0.64881	0.60193	0.52009	0.60491	0.7381	0.64063	0.63467	0.63021	0.59821	0.68601
IPS1	Within	0.56473	0.68229	0.57738	0.68899	0.42783	0.72693	0.69271	0.63021	0.73214	0.63988	0.74182	0.62426
IPS1	Cross	0.52604	0.63542	0.67485	0.66443	0.47545	0.69568	0.70164	0.55134	0.74851	0.66667	0.62872	0.64137
IPS2	Within	0.4881	0.63616	0.59524	0.72247	0.45759	0.67932	0.59747	0.5997	0.70387	0.60938	0.73438	0.61458
IPS2	Cross	0.52679	0.56845	0.65551	0.65476	0.5558	0.60565	0.68229	0.59821	0.64211	0.61607	0.64137	0.57589
IPS3	Within	0.54687	0.57812	0.60938	0.68824	0.53497	0.70015	0.65179	0.56027	0.72321	0.47693	0.68676	0.52455
IPS3	Cross	0.50521	0.61161	0.60714	0.69271	0.46503	0.61235	0.69122	0.55506	0.61607	0.53646	0.55506	0.47917
IPS4	Within	0.50967	0.50521	0.4933	0.64509	0.53943	0.59747	0.67411	0.49033	0.67113	0.56845	0.73512	0.63988
IPS4	Cross	0.47024	0.60045	0.4814	0.65625	0.46429	0.61458	0.63244	0.52827	0.57738	0.50595	0.61086	0.57664
Figure 3F
V1-V4	Within	0.66406	0.89416	0.75484	0.77734	0.56641	0.82496	0.8936	0.75595	0.82719	0.81715	0.81808	0.74572
V1-V4	Cross	0.64267	0.87705	0.79222	0.69494	0.59952	0.78404	0.83687	0.7115	0.79036	0.78795	0.72154	0.67094
LOT/VOT	Within	0.74368	0.81994	0.87165	0.78199	0.5465	0.89509	0.9189	0.74888	0.90997	0.74702	0.87426	0.79874
LOT/VOT	Cross	0.69568	0.76897	0.75632	0.66183	0.56882	0.80804	0.8817	0.6622	0.79241	0.73214	0.75818	0.82217
IPS2-IPS4	Within	0.51488	0.57316	0.56597	0.68527	0.51066	0.65898	0.64112	0.5501	0.6994	0.55159	0.71875	0.59301
IPS2-IPS4	Cross	0.50074	0.5935	0.58135	0.66791	0.49504	0.61086	0.66865	0.56052	0.61186	0.55283	0.60243	0.5439

## Sheet: Figure 4
		S1	S2	S3	S4	s5	S6	S7	S8	S9	S10	S11	S12
Figure 4B - Left
V1-V4		3.1951e-14	18.016	4.7708e-15	1.9621e-14	62.844	2.6932e-14	6.1436	11.813	44.714	48.049	2.7502e-14	2.1326e-14
LOT/VOT		2.9397e-14	55.574	1.7404e-14	4.1921e-14	35.277	1.7992e-14	1.717e-14	31.825	49.17	19.201	4.1158e-14	3.5965e-14
IPS2-IPS4		1.2358e-14	20.819	0	1.8998e-14	7.1552	2.0442e-14	1.7527e-14	34.652	32.914	0	45.658	0
Figure 4B - Right
V1-V4		4.7881e-14	2.6488e-14	2.8446e-14	8.8312	6.9682e-15	1.0327e-13	3.0601e-14	2.1325e-14	7.1327e-14	7.3213e-14	5.9855e-14	4.6475e-14
LOT/VOT		2.8448e-14	9.5417e-15	4.1562e-14	3.0173e-14	1.3473e-14	1.473e-14	4.0063e-14	4.3993e-14	3.1943e-14	4.2994e-14	4.3499e-14	3.4405e-14
IPS2-IPS4		4.2846e-14	3.7745e-14	1.8674e-14	1.8842e-14	2.6301e-14	3.7824e-14	3.2181e-14	4.1858e-14	1.9383e-14	1.7349e-14	6.8617e-15	2.9875e-14
Figure 4D - Left
V1-V4		8.211	62.892	27.933	31.839	25.297	36.622	52.321	16.104	37.342	50.673	53.802	29.168
LOT/VOT		26.082	36.451	74.686	74.82	2.9657e-14	53.594	71.361	38.023	71.974	35.545	69.793	14.958
IPS2-IPS4		11.823	3.9492e-14	3.7633e-14	19.213	9.9332	24.235	18.404	3.5675e-14	52.661	24.364	55.146	48.621
Figure 4D - Right
V1-V4		42.277	34.689	40.532	40.573	41.964	38.95	34.964	42.171	39.548	37.145	37.702	40.585
LOT/VOT		56.38	56.393	52.513	53.239	60.362	54.686	52.701	55.296	52.489	55.668	53.069	57.453
IPS2-IPS4		1.2163e-14	24.211	7.5565	13.322	5.8837e-14	16.231	8.5215	19.081	5.6473e-14	12.354	4.4483	5.7525e-14

## Sheet: Figure S1
		S1	S2	S3	S4	S6	S7	S9	S10	S11	S13	S14	S15	S16	S17
Figure S1A
Blank		0.88393	0.94643	0.91964	0.9375	0.97321	0.95536	0.91071	0.94643	0.875	0.99107	0.97321	0.95536	0.91964	0.97321
Distractor		0.9256	0.92262	0.88988	0.94345	0.9375	0.9494	0.95833	0.92857	0.90476	0.97024	0.91071	0.98512	0.92857	0.96429
		S1	S2	S3	S4	S5	S6	S7	S8	S9	S10	S11	S12
Figure S1B		0.89708	0.88128	0.96266	0.87338	0.9454	0.8743	0.98339	0.98312	0.98247	0.94632	0.90676	0.89183

## Sheet: Figure S2
		S1	S2	S3	S4	S6	S7	S9	S10	S11	S13	S14	S15	S16	S17
Figure S2A
V1		5551	4822	6712	5681	5610	6507	4829	5457	5842	4725	5740	6498	4464	6047
V2		4614	3308	4633	5277	3439	4902	3319	4465	4154	3491	3835	5576	3578	5091
V3		4191	2257	2976	3446	2393	3249	3190	2898	3028	2366	1601	4322	3264	3660
V4		1936	1710	2827	2715	2119	2389	1538	2032	1525	1907	1458	3504	2008	2634
LOT		2486	1226	1760	5185	3011	3056	2358	4196	3899	2650	791	6509	4345	5211
VOT		7105	8991	7808	5405	8378	15148	7171	6633	11327	9499	4564	1884	7385	7279
V3a		1822	2541	2185	1717	1250	1493	719	1678	2118	1799	946	2058	1734	2233
V3b		1438	878	1003	1667	1028	1700	973	934	1017	1573	1515	1263	2002	2643
IPS0		2171	2855	1895	1997	2266	4505	2631	1487	2603	1493	1370	3197	3496	2501
IPS1		990	2339	1095	898	1423	2900	1549	1946	2252	1698	833	4385	2601	1010
IPS2		769	951	1170	1746	1285	980	2392	1686	970	1242	1323	3518	1562	1146
IPS3		813	623	1569	1141	1123	1645	1757	2147	2190	1399	1675	1345	1824	1593
IPS4		740	808	873	765	910	1164	2128	1207	1501	1189	1245	989	1315	602

## Sheet: Figure S3
		S1	S2	S3	S4	S6	S7	S9	S10	S11	S13	S14	S15	S16	S17
Figure S3A
V1	Blank Delay	0.57738	0.71429	0.47024	0.63095	0.57143	0.65179	0.47321	0.54464	0.64881	0.6369	0.41964	0.43452	0.69345	0.58631
V1	Distractor Delay	0.55804	0.70089	0.55952	0.49107	0.50298	0.53869	0.53125	0.67113	0.66071	0.7872	0.5744	0.57589	0.52381	0.56399
V2	Blank Delay	0.64286	0.70536	0.36905	0.60119	0.46429	0.63393	0.55357	0.60417	0.65774	0.6875	0.39881	0.5119	0.71726	0.59226
V2	Distractor Delay	0.54911	0.62946	0.58036	0.51488	0.59375	0.60417	0.5625	0.67113	0.59524	0.74702	0.56696	0.52083	0.56399	0.63244
V3	Blank Delay	0.61905	0.75893	0.41071	0.5506	0.43452	0.6131	0.5	0.64583	0.41667	0.73214	0.35417	0.55655	0.71131	0.66369
V3	Distractor Delay	0.60417	0.56548	0.56845	0.51637	0.53423	0.58333	0.58185	0.64137	0.62946	0.73065	0.4881	0.52083	0.55357	0.61905
V4	Blank Delay	0.6131	0.73512	0.3125	0.64881	0.43452	0.62798	0.45238	0.52083	0.40774	0.61905	0.28869	0.57738	0.53274	0.48512
V4	Distractor Delay	0.54464	0.57738	0.51339	0.5119	0.54613	0.47024	0.51637	0.69494	0.50298	0.74554	0.5253	0.55506	0.5372	0.5744
LOT	Blank Delay	0.66667	0.6756	0.50893	0.62202	0.45238	0.62798	0.61012	0.71726	0.63393	0.69345	0.52083	0.55655	0.79167	0.66667
LOT	Distractor Delay	0.55506	0.62351	0.62054	0.47173	0.42113	0.53869	0.54315	0.74256	0.56845	0.70833	0.48958	0.59375	0.72024	0.67411
VOT	Blank Delay	0.68155	0.73512	0.39583	0.58929	0.45238	0.75	0.34524	0.6369	0.52679	0.74405	0.51488	0.46429	0.79167	0.45238
VOT	Distractor Delay	0.71577	0.76339	0.60268	0.48512	0.52381	0.55655	0.57589	0.73214	0.52381	0.80506	0.56548	0.5506	0.65774	0.57292
V3a	Blank Delay	0.66369	0.65179	0.4375	0.3869	0.37798	0.70536	0.41369	0.63095	0.44048	0.75298	0.57143	0.53274	0.78869	0.50893
V3a	Distractor Delay	0.45387	0.57589	0.58482	0.50744	0.48958	0.49107	0.55357	0.59673	0.56696	0.74851	0.51786	0.47024	0.66518	0.59077
V3b	Blank Delay	0.6994	0.58929	0.49702	0.47024	0.44345	0.62798	0.58036	0.5744	0.49107	0.58333	0.50595	0.4494	0.6369	0.6369
V3b	Distractor Delay	0.64286	0.625	0.56101	0.54762	0.47917	0.58185	0.51488	0.6875	0.58929	0.70089	0.46875	0.51786	0.56994	0.61458
IPS0	Blank Delay	0.63393	0.55655	0.5506	0.60119	0.44048	0.70833	0.33631	0.65476	0.59524	0.6369	0.74107	0.48512	0.79167	0.59226
IPS0	Distractor Delay	0.50893	0.60863	0.5997	0.6369	0.53423	0.5372	0.52827	0.6756	0.60119	0.64583	0.54167	0.43452	0.70387	0.64137
IPS1	Blank Delay	0.64583	0.66964	0.49405	0.59821	0.53274	0.69048	0.47024	0.8244	0.55357	0.80357	0.61012	0.48512	0.74107	0.69345
IPS1	Distractor Delay	0.66518	0.66667	0.51339	0.52232	0.51637	0.52827	0.64732	0.77083	0.56101	0.81845	0.53571	0.43899	0.70685	0.59226
IPS2	Blank Delay	0.7619	0.47917	0.60714	0.5119	0.48214	0.53571	0.49107	0.78571	0.53571	0.78571	0.51488	0.45833	0.76488	0.49405
IPS2	Distractor Delay	0.62649	0.54018	0.54167	0.59524	0.58482	0.43601	0.54167	0.68155	0.49107	0.80655	0.51488	0.49256	0.7381	0.58333
IPS3	Blank Delay	0.6131	0.58929	0.6994	0.51786	0.60417	0.49405	0.53869	0.78869	0.60417	0.76488	0.47917	0.53869	0.7619	0.52679
IPS3	Distractor Delay	0.66369	0.6369	0.54167	0.55952	0.43006	0.50149	0.48214	0.81399	0.56696	0.66071	0.52679	0.5119	0.77827	0.62202
IPS4	Blank Delay	0.64881	0.60417	0.64286	0.55655	0.53869	0.61905	0.51786	0.6994	0.53274	0.52083	0.42262	0.375	0.66071	0.56845
IPS4	Distractor Delay	0.57738	0.62054	0.58185	0.49256	0.48661	0.51488	0.46429	0.69494	0.49405	0.56101	0.52827	0.55506	0.75744	0.55655
Figure S3B
V1-V4	Blank Delay	0.6131	0.72842	0.39063	0.60789	0.47619	0.6317	0.49479	0.57887	0.53274	0.6689	0.36533	0.52009	0.66369	0.58185
V1-V4	Distractor Delay	0.56399	0.6183	0.55543	0.50856	0.54427	0.54911	0.54799	0.66964	0.5971	0.7526	0.53869	0.54315	0.54464	0.59747
LOT/VOT	Blank Delay	0.67411	0.70536	0.45238	0.60565	0.45238	0.68899	0.47768	0.67708	0.58036	0.71875	0.51786	0.51042	0.79167	0.55952
LOT/VOT	Distractor Delay	0.63542	0.69345	0.61161	0.47842	0.47247	0.54762	0.55952	0.73735	0.54613	0.7567	0.52753	0.57217	0.68899	0.62351
IPS2-IPS4	Blank Delay	0.6746	0.55754	0.6498	0.52877	0.54167	0.5496	0.51587	0.75794	0.55754	0.69048	0.47222	0.45734	0.72917	0.52976
IPS2-IPS4	Distractor Delay	0.62252	0.59921	0.55506	0.54911	0.5005	0.48413	0.49603	0.73016	0.51736	0.67609	0.52331	0.51984	0.75794	0.5873

## Sheet: Figure S6
		S1	S2	S3	S4	S6	S7	S9	S10	S11	S13	S14	S15	S16	S17
Figure S6B Left
V1		90	90	2.5444e-14	1.7811e-13	90	90	1.6539e-13	87.092	90	89.119	90	90	1.0178e-13	6.3611e-14
V2		90	84.914	46.992	5.0889e-14	90	75.776	2.7989e-13	90	80.571	74.541	90	90	68.722	90
V3		90	90	5.0889e-14	7.6333e-14	1.3994e-13	51.621	3.8167e-14	90	79.833	85.624	1.145e-13	90	90	2.5444e-14
V4		90	90	3.8167e-14	3.1806e-13	47.033	0	2.5444e-13	90	1.2722e-13	85.874	90	60.65	90	90
LOT		90	73.375	84.499	0	1.145e-13	3.8167e-14	1.0257e-13	88.553	50.708	82.235	3.6916e-13	80.267	90	70.307
VOT		90	90	73.854	6.4883e-13	90	22.715	2.0356e-13	90	90	86.355	5.0889e-14	2.6747e-13	90	73.97
V3a		1.2722e-13	59.298	55.27	2.1628e-13	1.2722e-13	2.8018e-13	1.2722e-14	19.446	51.086	16.554	3.6894e-13	0	7.6333e-14	58.666
V3b		77.46	90	1.6588e-13	50.38	0	1.4052e-13	2.29e-13	82.759	2.5444e-14	87.972	7.6333e-14	2.9261e-13	90	1.9083e-13
IPS0		1.2722e-14	90	1.2786e-13	77.285	1.145e-13	1.145e-13	1.2722e-14	57.784	20.892	1.2722e-14	1.7811e-13	7.7386e-14	63.096	2.5444e-14
IPS1		6.4871e-14	3.8167e-14	7.6333e-14	7.7386e-14	7.6333e-14	1.4566e-14	85.365	68.435	1.3994e-13	61.665	0	2.2935e-13	2.8249e-30	3.8167e-14
IPS2		5.0889e-14	6.3611e-14	1.532e-13	65.401	1.7811e-13	0	8.0563e-15	61.631	5.5992e-13	39.084	1.145e-13	2.2935e-14	1.8342e-14	8.996e-14
IPS3		67.384	5.2845e-15	2.5444e-14	1.7992e-14	6.3611e-14	1.2722e-14	1.5003e-14	62.694	80.104	5.9667e-14	1.2722e-14	7.6333e-14	19.832	60.501
IPS4		1.5038e-14	2.5444e-14	7.6333e-14	2.6717e-13	1.2722e-14	1.2722e-14	0	31.832	0	5.0889e-14	1.7992e-14	76.31	32.649	8.9056e-14
Figure S6B Right
V1		79.952	76.952	89.228	76.062	80.83	80.202	83.329	76.715	77.921	72.988	79.66	79.636	81.25	83.761
V2		80.142	79.52	81.718	76.837	79.41	77.668	83.956	77.931	80.098	88.148	79.842	80.566	79.225	78.696
V3		81.845	82.427	87.142	84.808	87.323	85.1	89.022	81.219	79.256	83.341	80.094	83.024	82.593	67.413
V4		51.477	47.211	68.018	62.654	53.474	58.802	61.413	16.039	66.796	6.3611e-14	53.651	52.549	52.34	47.534
LOT		48.498	45.381	43.141	57.487	60.228	70.268	52.192	19.219	49.338	36.695	54.043	43.895	27.348	45.108
VOT		76.282	75.289	79.205	79.48	79.404	79.84	83.16	75.952	79.404	76.877	82.863	78.134	77.36	79.163
V3a		54.982	67.104	56.252	24.02	90	31.929	2.5444e-14	73.426	67.589	0	65.602	69.924	71.687	55.765
V3b		22.362	18.408	46.824	36.892	42.85	45.925	28.275	2.5444e-14	50.75	6.3611e-14	41.462	43.654	31.609	49.712
IPS0		56.04	2.8448e-14	9.3345	5.0889e-14	24.246	8.996e-14	43.965	1.3994e-13	8.996e-14	39.225	1.3994e-13	18.802	1.7992e-14	11.983
IPS1		6.3611e-14	7.6333e-14	8.9056e-14	5.2455e-14	6.3611e-14	2.5444e-14	5.0889e-14	1.145e-13	7.6333e-14	2.5444e-14	1.2722e-14	6.3611e-14	6.3611e-14	2.5444e-14
IPS2		5.0889e-14	2.5444e-14	0	3.8167e-14	2.5444e-14	0	0	8.9056e-14	0	1.3994e-13	0	2.5444e-14	8.9056e-14	0
IPS3		6.3611e-14	6.3611e-14	2.5444e-14	5.0889e-14	1.0178e-13	7.6333e-14	7.6333e-14	7.6333e-14	6.3611e-14	3.8167e-14	5.0889e-14	2.5444e-14	7.6333e-14	3.8167e-14
IPS4		8.9056e-14	2.5444e-14	1.4125e-30	6.4871e-14	1.0178e-13	7.6333e-14	5.0889e-14	0	6.3611e-14	1.2722e-14	3.8167e-14	6.4871e-14	6.4871e-14	5.0889e-14
Figure S6C Left
V1		9.4157	33.011	4.0872e-15	16.634	0.4852	6.9343	4.1281e-14	28.728	26.274	57.26	12.153	12.36	1.8724e-14	9.7496e-14
V2		7.9646	20.193	7.4812	15.552	15.238	21.081	2.5993e-14	28.011	14.192	42.72	11.1	3.3767	12.129	21.854
V3		16.943	10.626	4.6628e-14	2.8344e-15	1.4524e-14	8.6584	1.6159e-14	23.065	22.979	40.547	12.49	3.3767	8.6899	29.968
V4		7.2395	12.565	2.5793e-14	8.961e-15	4.3356	0	2.647e-15	32.006	3.4337e-14	43.22	4.1005	6.3936	6.0317	12.376
LOT		8.9318	17.445	19.976	1.6179e-14	2.2397e-14	1.0609e-14	1.4534e-14	40.649	6.762	32.501	1.4127e-13	16.484	36.748	23.851
VOT		35.534	43.739	14.433	6.2969	3.8592	2.5831	1.5782e-14	38.331	3.8592	49.986	1.7972e-14	12.177	25.779	10.219
V3a		20.861	8.7427	18.75	30.361	2.9021e-14	34.591	59.52	3.8241	7.0186	13.404	7.1164	0	9.836e-15	18.894
V3b		20.846	20.364	6.4671e-14	4.7889	6.2592	5.5862e-14	18.437	29.059	1.001e-14	33.855	10.901	4.2744e-14	11.595	3.5291e-14
IPS0		2.0823e-14	18.566	2.7916e-14	26.631	3.0057e-14	57.581	8.851e-15	23.583	28.253	2.8511e-15	16.928	22.915	39.139	3.762e-14
IPS1		7.189e-15	2.9031e-14	2.2778e-14	3.3762e-15	34.545	3.8167e-14	1.1013e-14	52.598	3.0567e-14	73.647	17.643	2.3261e-14	3.8167e-14	4.6163e-15
IPS2		5.742e-15	1.5022e-14	1.8485e-14	23.754	3.9488e-14	4.005e-15	2.8448e-14	34.125	24.613	59.91	1.4061e-14	1.2722e-14	2.5444e-14	2.2837e-14
IPS3		5.2455e-14	1.2722e-14	5.5923e-15	60.204	2.9788e-14	7.0623e-31	1.9149e-14	66.952	39.353	0	0	4.9085e-15	3.3102e-13	20.425
IPS4		1.2722e-14	1.435e-14	3.0402e-14	11.069	1.8164e-14	1.0976e-14	0	7.4703	0	9.2271e-15	8.5479e-15	41.564	1.145e-13	4.3344e-14
Figure S6C Right
V1		13.873	11.803	15.103	14.041	14.649	14.031	14.59	12.11	12.391	10.221	13.631	13.614	14.466	14.307
V2		15.065	14.021	14.915	14.919	14.427	13.927	15.422	13.308	14.51	13.567	14.783	15.467	14.746	13.855
V3		12.234	12.769	13.273	13.65	13.752	12.848	13.537	11.717	11.616	10.811	13.373	13.383	12.933	10.205
V4		6.1876	5.4626	8.2799	7.7062	6.3843	7.6719	7.3057	1.5995	8.2306	8.8517e-14	6.5917	6.2207	6.3448	5.5095
LOT		9.1059	8.0523	7.6701	11.357	12.349	12.805	9.8361	3.1274	9.1478	6.0857	10.582	8.0213	4.5213	7.6508
VOT		15.786	15.082	17.585	19.009	18.565	18.25	18.442	15.545	18.565	14.869	18.682	17.989	16.635	17.926
V3a		8.3442	8.5737	7.181	3.4917	12.12	4.5965	7.1912e-15	9.0071	8.6999	14.556	9.0344	10.174	10.878	7.0923
V3b		3.452	2.9032	7.6582	6.1857	7.6236	7.3576	4.8215	4.0206e-14	8.0298	2.0047e-14	7.4488	7.4883	5.2146	7.6768
IPS0		13.163	5.5692e-14	2.1798	2.4412e-14	5.9562	4.2629e-15	9.9639	1.8696e-14	1.3155e-14	8.3696	3.2028e-14	5.0706	3.1253e-14	2.7204
IPS1		4.6764e-14	3.7019e-14	1.0245e-14	3.2463e-15	3.3625e-15	9.1608e-15	2.1091e-14	3.3292e-15	1.5617e-14	2.2861e-14	1.7015e-14	4.0434e-14	6.3641e-15	6.7126e-15
IPS2		4.2606e-15	2.1247e-14	8.4714e-15	2.1001e-14	1.6655e-14	1.5685e-14	1.1429e-14	2.5835e-14	3.1368e-14	2.0902e-14	1.2869e-14	4.6208e-14	1.2195e-14	1.2991e-14
IPS3		4.6508e-15	1.9184e-14	8.4747e-30	1.4202e-14	2.0403e-14	1.8881e-14	8.8702e-15	7.6613e-15	3.3255e-14	1.475e-14	1.356e-28	9.3531e-15	4.7492e-15	5.2847e-15
IPS4		3.4442e-14	3.3653e-15	3.5201e-15	6.7293e-15	6.838e-15	4.4347e-14	1.7534e-14	2.5671e-14	1.2875e-14	3.1971e-15	1.412e-14	3.2444e-15	3.2251e-15	3.3564e-15

## Sheet: Figure S7
		S1	S2	S3	S4	S6	S7	S9	S10	S11	S13	S14	S15	S16	S17
Figure S7B Left
V1		13.873	11.803	15.103	14.041	14.649	14.031	14.59	12.11	12.391	10.221	13.631	13.614	14.466	14.307
V2		15.065	14.021	14.915	14.919	14.427	13.927	15.422	13.308	14.51	13.567	14.783	15.467	14.746	13.855
V3		12.234	12.769	13.273	13.65	13.752	12.848	13.537	11.717	11.616	10.811	13.373	13.383	12.933	10.205
V4		6.1876	5.4626	8.2799	7.7062	6.3843	7.6719	7.3057	1.5995	8.2306	8.8517e-14	6.5917	6.2207	6.3448	5.5095
LOT		9.1059	8.0523	7.6701	11.357	12.349	12.805	9.8361	3.1274	9.1478	6.0857	10.582	8.0213	4.5213	7.6508
VOT		15.786	15.082	17.585	19.009	18.565	18.25	18.442	15.545	18.565	14.869	18.682	17.989	16.635	17.926
V3a		8.3442	8.5737	7.181	3.4917	12.12	4.5965	7.1912e-15	9.0071	8.6999	14.556	9.0344	10.174	10.878	7.0923
V3b		3.452	2.9032	7.6582	6.1857	7.6236	7.3576	4.8215	4.0206e-14	8.0298	2.0047e-14	7.4488	7.4883	5.2146	7.6768
IPS0		13.163	5.5692e-14	2.1798	2.4412e-14	5.9562	4.2629e-15	9.9639	1.8696e-14	1.3155e-14	8.3696	3.2028e-14	5.0706	3.1253e-14	2.7204
IPS1		4.6764e-14	3.7019e-14	1.0245e-14	3.2463e-15	3.3625e-15	9.1608e-15	2.1091e-14	3.3292e-15	1.5617e-14	2.2861e-14	1.7015e-14	4.0434e-14	6.3641e-15	6.7126e-15
IPS2		4.2606e-15	2.1247e-14	8.4714e-15	2.1001e-14	1.6655e-14	1.5685e-14	1.1429e-14	2.5835e-14	3.1368e-14	2.0902e-14	1.2869e-14	4.6208e-14	1.2195e-14	1.2991e-14
IPS3		4.6508e-15	1.9184e-14	8.4747e-30	1.4202e-14	2.0403e-14	1.8881e-14	8.8702e-15	7.6613e-15	3.3255e-14	1.475e-14	1.356e-28	9.3531e-15	4.7492e-15	5.2847e-15
IPS4		3.4442e-14	3.3653e-15	3.5201e-15	6.7293e-15	6.838e-15	4.4347e-14	1.7534e-14	2.5671e-14	1.2875e-14	3.1971e-15	1.412e-14	3.2444e-15	3.2251e-15	3.3564e-15
Figure S7B Right
V1		85.278	86.883	88.297	86.698	87.754	87.492	87.92	86.976	87.773	86.889	87.107	88.327	87.916	89.045
V2		84.897	85.159	85.214	84.828	85.502	85.596	84.081	81.351	89.104	83.15	84.438	83.356	86.281	85.231
V3		88.772	88.583	88.093	89.476	86.667	88.204	88.419	85.389	88.475	88.386	88.737	83.598	85.394	88.678
V4		3.8167e-14	1.9126e-13	71.469	83.709	74.461	16.641	54.329	39.214	57.742	4.4528e-13	75.145	56.146	29.653	73.574
LOT		82.734	81.956	82.213	81.859	81.963	86.223	81.713	80.081	81.943	79.895	81.919	81.852	81.167	80.377
VOT		86.979	86.675	87.878	86.63	86.971	87.901	88	87.088	87.731	86.534	87.697	87.18	88.11	89.062
V3a		76.574	71.383	73.159	73.495	82.03	73.993	89.259	68.133	71.829	59.134	69.124	79.204	54.776	75.967
V3b		81.527	83	84.208	83.229	86.057	81.261	76.087	84.313	85.38	82.477	86.388	84.709	86.029	88.35
IPS0		61.614	61.321	61.721	62.848	66.031	55.831	77.136	61.329	65.949	57.41	56.494	65.416	57.778	64.497
IPS1		2.5444e-14	7.6333e-14	28.077	15.664	15.681	40.896	39.473	2.5444e-14	17.151	2.5444e-14	17.4	24.605	24.179	14.606
IPS2		1.6539e-13	7.6333e-14	1.2786e-13	1.2786e-13	1.3994e-13	5.0889e-14	1.0257e-13	1.152e-13	6.4871e-14	1.2722e-14	1.2722e-14	5.0889e-14	1.7811e-13	4.0231e-14
IPS3		2.5444e-14	1.6539e-13	8.9056e-14	1.2722e-14	38.726	8.9056e-14	8.9056e-14	7.6333e-14	6.3611e-14	1.0178e-13	1.145e-13	1.2722e-14	3.8167e-14	5.0889e-14
IPS4		1.145e-13	1.145e-13	1.2722e-14	6.3611e-14	1.2722e-14	6.3611e-14	2.8448e-14	2.1628e-13	7.6333e-14	1.2722e-14	1.145e-13	8.9056e-14	6.4871e-14	1.145e-13
Figure S7C Left
V1		5.3812	34.268	8.3765	13.789	8.6916	18.024	3.5816	19.939	25.854	37.104	6.9709	16.311	23.913	14.57
V2		16.848	27.248	10.269	11.847	10.39	18.119	11.332	26.691	13.22	36.133	11.345	10.442	24.49	17.99
V3		18.425	30.981	10.243	4.2721	11.331	13.281	10.479	25.705	11.971	38.204	5.9864e-14	16.416	21.892	25.18
V4		13.967	31.812	1.5348	11.866	1.7411	14.079	7.9341	22.612	8.9368	31.671	0.81203	6.9907	10.636	4.3303
LOT		17.761	23.259	12.468	14.72	10.334	7.2944	13.626	37.568	16.929	33.034	7.1523	12.866	44.65	28.064
VOT		32.758	41.35	11.787	13.078	8.1395	29.097	8.7051	31.27	4.1076	45.992	7.7001	9.2546	38.144	2.94
V3a		16.921	19.083	11.676	9.9752	7.5257e-15	23.165	1.1206	19.828	12.283	41.54	13.77	0.8775	41.694	8.5307
V3b		28.399	17.833	6.9958	8.4932	5.3882e-14	20.121	17.649	22.466	9.2069	25.123	0.035503	2.3074	17.165	14.984
IPS0		16.387	14.069	12.839	15.61	2.1035	32.373	0.41843	23.517	4.435	24.006	30.27	9.2591	39.673	14.726
IPS1		31.911	32.074	0.085715	7.7897	12.059	12.972	0	52.56	0.62548	54.479	8.1165	14.866	5.171	10.282
IPS2		31.526	0.74023	19.24	5.8807	15.912	13.587	2.1788	45.779	0.5427	53.108	1.2405e-14	27.166	12.591	3.6608
IPS3		18.075	4.9006	18.94	22.273	2.9801	14.848	2.3522	58.154	33.677	34.413	0.23793	24.871	46.378	7.074
IPS4		14.068	13.887	3.8241	1.3248	0.48509	5.1974	1.2628	1.4871	19.193	1.799	16.797	13.613	73.487	14.783
Figure S7C Right
V1		14.338	12.346	14.632	14.376	14.446	13.821	14.88	13.589	12.925	12.23	14.953	14.314	13.61	13.834
V2		14.013	13.156	15.419	14.451	14.741	13.763	14.291	12.898	14.318	12.226	15.158	14.654	13.693	13.737
V3		12.03	11.561	13.45	13.116	13.251	12.508	12.851	11.269	13.417	10.474	14.715	12.306	12.453	11.609
V4		5.6583	4.7708	7.1012	7.226	6.7648	6.5555	6.0582	4.1934	6.264	3.4722	7.2903	6.1136	5.3802	6.4367
LOT		17.144	16.623	17.91	17.744	19.076	17.983	17.441	15.502	17.13	15.798	18.221	17.506	15.138	16.208
VOT		14.611	13.977	16.972	16.704	17.111	15.657	17.451	14.71	16.863	13.608	16.606	16.775	14.711	17.294
V3a		8.9455	7.767	9.1783	9.8742	10.882	8.2527	11.068	7.4557	9.0626	5.3372	8.2334	9.7355	5.1818	8.9195
V3b		9.7224	10.467	11.521	11.637	12.481	10.389	10.618	10.22	11.405	9.9061	12.295	12.024	10.873	11.082
IPS0		11.654	11.609	11.746	11.457	13.413	10.062	15.571	10.76	12.097	10.346	10.143	13.395	9.3548	11.667
IPS1		3.6201	3.3879	10.112	5.7191	6.1994	12.161	12.442	2.5262	6.6645	3.2076	6.0726	8.7332	7.5429	5.1517
IPS2		0.59675	0.69691	0.20577	0.81539	0.94057	0.46378	0.69647	0.3702	0.076349	0.28864	0.26921	0.46656	0.049579	0.87583
IPS3		2.6102	2.7853	0.65605	2.6075	10.605	2.4249	1.6981	1.8414	1.6716	1.0587	3.1297	1.9148	2.6298	3.2892
IPS4		0.21629	0.17427	0.18151	0.21039	0.15522	0.39309	0.14786	0.079287	0.077376	0.30059	0.66948	1.0553	0.43932	0.048127

## Sheet: Figure S8
		S1	S2	S3	S4	s5	S6	S7	S8	S9	S10	S11	S12
Figure S8A
V1		4532	8253	7463	5055	4725	5457	4464	6047	6495	7513	4703	8024
V2		2975	6491	6325	4864	3491	4465	3578	5091	4623	5192	3618	5624
V3		2296	4829	4021	3449	2366	2898	3264	3660	3497	2533	2921	3622
V4		1434	3884	2188	1400	1907	2032	2008	2634	1939	1626	1613	2084
LOT		4118	3276	3132	3234	2650	4196	4345	5211	4049	3476	6369	8176
VOT		4453	11089	6099	6432	9499	6633	7385	7279	6689	5911	5299	6674
V3a		3213	3801	1605	1646	1799	1678	1734	2233	2725	1872	2368	2585
V3b		4274	2580	1735	1094	1573	934	2002	2643	1959	1250	854	2761
IPS0		4871	3624	2369	2885	1493	1487	3496	2501	3125	2625	1825	2580
IPS1		2326	2162	2500	3067	1698	1946	2601	1010	1952	2098	2386	2376
IPS2		2271	2424	2645	2573	1242	1686	1562	1146	2614	2425	2092	1188
IPS3		1718	2588	3631	4194	1399	2147	1824	1593	1212	2262	2005	860
IPS4		1266	1711	2544	3826	1189	1207	1315	602	1637	2758	1274	983

[truncated: 3 more sheets: Figure S9, Figure S11, Figure S12]
